# Supplementary material for: Brainstem and spinal cord MRI identifies altered sensorimotor pathways post-stroke
Source: Nat Commun. 2019 Aug 6;10:3524. doi: 10.1038/s41467-019-11244-3 (PMC6684621; doi:10.1038/s41467-019-11244-3)
Supplement: Supplementary file 3 — Source Data [file 41467_2019_11244_MOESM3_ESM.xlsx]

## Sheet: Figure 3d
Subject	FMA	LCST	MRST
S_01	50	0.569377	0.548625
S_02	16	0.506417	0.59012
S_03	25	0.544948	0.608023
S_04	53	0.64711	0.546675
S_05	18	0.606879	0.58076
S_06	27	0.505867	0.546478
S_07	38	0.542921	0.621355
S_08	20	0.45975	0.672091
S_09	49	0.569114	0.477843
S_10	12	0.4748	0.555373
S_12	30	0.552888	0.595358
S_13	38	0.629345	0.487847
S_14	10	0.499886	0.602517
S_15	43	0.590939	0.612207
S_16	18	0.520949	0.613166
S_18	20	0.585331	0.626358
S_20	38	0.553198	0.519826
S_21	51	0.579089	0.52881
S_22	53	0.621519	0.544597
S_24	33	0.551857	0.704638
S_25	39	0.486108	0.524559
S_27	24	0.460997	0.52267
S_28	21	0.444214	0.495744
S_29	66	0.74034	0.534388
S_30	15	0.528777	0.647756
S_32	26	0.586991	0.622278
S_33	19	0.490182	0.664339
S_34	14	0.524589	0.646098
S_35	55	0.638635	0.455818
S_36	9	0.525009	0.661563
C_01		0.630112	0.473252
C_02		0.708146	0.461687
C_03		0.700548	0.465145
C_04		0.65516	0.523384
C_05		0.704007	0.577797
C_06		0.712957	0.555115
C_07		0.689659	0.417166
C_08		0.702468	0.469068
C_09		0.620257	0.523173
C_10		0.683088	0.497096
C_11		0.660333	0.542364
C_12		0.730402	0.484292
C_13		0.682775	0.576395
C_14		0.694971	0.404042
C_15		0.736832	0.498244
C_17		0.719522	0.448381
C_18		0.722858	0.484669
C_19		0.508099	0.419385
C_20		0.683776	0.502885
C_21		0.646458	0.343531
C_22		0.770706	0.470944
C_23		0.634457	0.389605
C_24		0.665213	0.445228
C_25		0.68693	0.466043
C_26		0.678093	0.732983
C_27		0.716897	0.600506
C_28		0.669553	0.525893
C_29		0.683576	0.511898
C_30		0.662129	0.624782
C_31		0.695752	0.466723
C_32		0.740566	0.521984
* Subjects with ID starting with S are stroke and the ones with C are Control.
** FMA for one stroke participant is missing. He's therefore excluded from this correlation analysis.
